# Supplementary material for: In Situ Identification of Unknown Crystals in Acute Kidney Injury Using Raman Spectroscopy
Source: Nanomaterials (Basel). 2022 Jul 13;12(14):2395. doi: 10.3390/nano12142395 (PMC9323692; doi:10.3390/nano12142395)
Supplement: Supplementary file 1 [file nanomaterials-12-02395-s001.zip]

Archive with 1 entries (1 files):
- nanomaterials-1764247-supplementary.pdf
